# Supplementary material for: Urine cell-free microRNA as biomarkers for transitional cell carcinoma
Source: BMC Res Notes. 2017 Nov 29;10:641. doi: 10.1186/s13104-017-2950-9 (PMC5708087; doi:10.1186/s13104-017-2950-9)
Supplement: Supplementary file 5 — Additional file 5. Differentially expressed miRNA in urine of TCC patients vs. healthy controls by SAMseq and DESeq 2 analyses. [file 13104_2017_2950_MOESM5_ESM.xlsx]

## Sheet: SAMseq TCC vs healthy clusters
Table: SAMseq differentially expressed miRNA in urine of TCC patients vs healthy controls
#	miRNA cluster	Gene Name	Score(d)	Fold Change	q-value(%)
1	cluster-hsa-mir-210(1)	77	103	6.795	0
2	cluster-hsa-mir-331(1)	113	82.65	1.90728e+09	8.615
3	cluster-hsa-mir-370(1)	100	71.75	5.71179e+09	8.615
4	cluster-hsa-mir-130b(2)	91	71.2	4.249	8.615
5	cluster-hsa-mir-423(2)	35	68.55	2.087	8.615
6	cluster-hsa-mir-203(1)	80	67.45	4.762	8.615
7	cluster-hsa-mir-223(1)	22	64.9	2.301	8.615
8	cluster-hsa-mir-383(1)	90	64.6	4.90776e+09	8.615
9	cluster-hsa-mir-126(1)	27	63.5	2.625	8.615
10	cluster-hsa-mir-25(3)	14	63.4	2.382	8.615
11	cluster-hsa-mir-218-1(3)	99	60.15	1.93436e+09	15.664
12	cluster-hsa-mir-885(1)	129	52.35	1	15.664
13	cluster-hsa-mir-196a-1(3)	124	52.3	8.3455e+08	15.664
14	cluster-hsa-mir-205(1)	87	51.85	1.67804e+09	15.664
15	cluster-hsa-mir-1224(1)	108	50.45	2.04828e+09	15.664
16	cluster-hsa-mir-181a-1(4)	39	48.95	2.199	15.664
17	cluster-hsa-mir-146a(1)	49	47.6	1.606	15.664
18	cluster-hsa-mir-221(2)	31	46.85	2.403	15.664
19	cluster-hsa-mir-150(1)	54	45.4	4.686	15.664
20	cluster-hsa-mir-199b(1)	85	45	3.276	15.664
21	cluster-hsa-mir-199a-1(3)	57	44.95	2.826	15.664
22	cluster-hsa-mir-324(1)	72	44.65	2.569	15.664
23	cluster-hsa-mir-10a(1)	61	42.5	4.632	30.861
24	cluster-hsa-mir-186(1)	63	42.4	5.557	30.861
25	cluster-hsa-mir-130a(1)	66	41.55	5.907	30.861
26	cluster-hsa-mir-484(1)	36	41.2	2.299	30.861
27	cluster-hsa-mir-1307(1)	93	40.2	1.69784e+09	30.861
28	cluster-hsa-mir-142(1)	43	40.1	1.174	30.861
29	cluster-hsa-mir-296(1)	132	39.7	1	30.861
30	cluster-hsa-mir-190a(1)	170	39.7	1	30.861
31	cluster-hsa-mir-338(1)	96	38.55	21.579	30.861
32	cluster-hsa-mir-15a(4)	7	38.25	1.199	30.861
33	cluster-hsa-mir-185(1)	65	37.55	2.335	30.861
34	cluster-hsa-mir-328(1)	67	37.3	3.971	30.861
35	cluster-hsa-mir-33a(1)	105	37.3	1	30.861
36	cluster-hsa-mir-149(1)	118	36.6	4.58481e+08	30.861
37	cluster-hsa-mir-574(1)	75	36.55	3.559	30.861
38	cluster-hsa-mir-132(2)	46	35.55	2.367	30.861
39	cluster-hsa-mir-340(1)	58	34.9	2.427	30.861
40	cluster-hsa-mir-330(1)	117	33.55	1.093	30.861
41	cluster-hsa-mir-378(1)	48	33.5	1.264	30.861
42	cluster-hsa-mir-483(1)	110	33.15	1.54158e+09	30.861
43	cluster-hsa-mir-486(1)	5	32.6	1.615	30.861
44	cluster-hsa-mir-107(1)	47	32.5	1.426	30.861
45	cluster-hsa-mir-135a-1(3)	21	32.1	1.265	30.861
46	cluster-hsa-mir-1306(1)	123	31.75	1	30.861
47	cluster-hsa-mir-652(1)	37	31.6	2.056	30.861
48	cluster-hsa-mir-744(1)	55	31.5	2.287	30.861
49	cluster-hsa-mir-3064(1)	157	31.3	1	30.861
50	cluster-hsa-mir-122(1)	28	30.95	1.131	30.861
51	cluster-hsa-mir-155(1)	151	30.65	1	30.861
52	cluster-hsa-mir-670(1)	152	30.65	1	30.861
53	cluster-hsa-mir-95(1)	140	30.6	1	30.861
54	cluster-hsa-mir-219-1(2)	112	30.5	3.02598e+08	30.861
55	cluster-hsa-mir-128-1(2)	68	29.5	2.409	30.861
56	cluster-hsa-mir-345(1)	94	29.35	2.775	30.861
57	cluster-hsa-mir-888(6)	86	29.3	1.38169e+09	30.861
58	cluster-hsa-mir-624(1)	135	29.25	1	30.861
59	cluster-hsa-mir-103-1(2)	17	29.05	1.119	30.861
60	cluster-hsa-mir-506(11)	153	28.85	1	30.861
61	other_miRNA	195	28.6	1.04319e+08	30.861
62	cluster-hsa-mir-144(2)	3	28.35	2.498	30.861
63	cluster-hsa-mir-760(1)	119	28	1	30.861
64	cluster-hsa-mir-140(1)	38	27.6	2.439	30.861
65	cluster-hsa-mir-124-1(3)	51	27.45	2.012	30.861
66	cluster-hsa-mir-708(1)	115	27.45	1	30.861
67	cluster-hsa-mir-191(2)	26	27.3	1.162	30.861

## Sheet: DESeq2 TCC vs healthy clusters
Table: DESeq2 differential expression analysis of miRNA in urine of TCC patients vs healthy controls
#	miRNA cluster	baseMean	log2FoldChange	lfcSE	stat	pvalue	padj
1	cluster-hsa-mir-28(1)	136.698	-2.38626	0.660955	-3.61033	0.00030581	0.0541284
2	cluster-hsa-mir-126(1)	1817.57	1.8947	0.567692	3.33755	0.000845209	0.074801
3	cluster-hsa-mir-153-1(2)	415.364	-1.84155	0.639009	-2.88189	0.00395297	0.233225
4	cluster-hsa-mir-374a(4)	298.041	-1.5012	0.547936	-2.73973	0.00614905	0.272096
5	cluster-hsa-mir-33a(1)	23.5302	2.51279	1.05139	2.38996	0.0168502	0.433428
6	cluster-hsa-mir-1-1(4)	952.238	-1.66291	0.704264	-2.3612	0.0182161	0.433428
7	cluster-hsa-mir-629(1)	5.27511	-2.72971	1.1574	-2.35848	0.0183499	0.433428
8	cluster-hsa-mir-92b(1)	191.588	-1.53116	0.676847	-2.2622	0.023685	0.433428
9	cluster-hsa-mir-210(1)	77.7815	1.42637	0.631926	2.25717	0.0239973	0.433428
10	cluster-hsa-mir-195(2)	70.1337	-1.29471	0.575583	-2.24939	0.0244875	0.433428
11	cluster-hsa-mir-142(1)	518.608	1.15233	0.53207	2.16575	0.0303302	0.467887
12	cluster-hsa-mir-25(3)	4092.01	0.914234	0.434094	2.10608	0.0351978	0.467887
13	cluster-hsa-mir-885(1)	2.49346	2.38591	1.16393	2.04988	0.0403763	0.467887
14	cluster-hsa-mir-7-1(3)	4424.28	-0.876653	0.433071	-2.02427	0.0429421	0.467887
15	cluster-hsa-mir-96(3)	458.86	-0.653724	0.324922	-2.01194	0.044226	0.467887
16	cluster-hsa-mir-124-1(3)	234.225	1.40767	0.702768	2.00303	0.045174	0.467887
17	cluster-hsa-mir-193a(5)	40.1243	-1.5945	0.80288	-1.98598	0.0470359	0.467887
18	cluster-hsa-mir-423(2)	756.539	1.09349	0.552289	1.97992	0.0477126	0.467887
19	cluster-hsa-mir-10a(1)	298.797	1.21873	0.622421	1.95804	0.0502252	0.467887
20	cluster-hsa-mir-223(1)	1819.75	1.17481	0.667776	1.75929	0.0785289	0.680329
21	cluster-hsa-mir-34b(2)	66.3452	-1.22234	0.709916	-1.72181	0.0851048	0.680329
22	cluster-hsa-mir-29a(4)	4833.29	-0.361356	0.212547	-1.70012	0.0891088	0.680329
23	cluster-hsa-mir-148a(1)	8187.69	-0.593841	0.356614	-1.66522	0.0958689	0.680329
24	cluster-hsa-mir-146a(1)	321.557	0.615075	0.369585	1.66423	0.0960658	0.680329
25	cluster-hsa-mir-15a(4)	6091.19	0.589603	0.358271	1.64569	0.0998274	0.680329
26	cluster-hsa-mir-1251(1)	2.4036	-1.89811	1.16248	-1.63282	0.102508	0.680329
27	cluster-hsa-mir-146b(1)	34.1995	-1.2217	0.75098	-1.6268	0.103779	0.680329
28	cluster-hsa-mir-148b(1)	600.592	-0.652301	0.406991	-1.60274	0.108992	0.688982
29	cluster-hsa-mir-331(1)	27.8552	1.58995	1.04212	1.52569	0.127087	0.756651
30	cluster-hsa-mir-9-1(3)	1141.24	-0.997239	0.655623	-1.52106	0.128246	0.756651
31	cluster-hsa-mir-370(1)	36.5289	1.23925	0.832987	1.48772	0.136826	0.759577
32	cluster-hsa-mir-296(1)	2.23516	1.66112	1.12756	1.4732	0.140697	0.759577
33	cluster-hsa-mir-186(1)	149.019	0.905556	0.642846	1.40867	0.158933	0.759577
34	cluster-hsa-mir-152(1)	848.002	-0.692109	0.492685	-1.40477	0.16009	0.759577
35	cluster-hsa-mir-340(1)	325.801	-0.897779	0.639513	-1.40385	0.160364	0.759577
36	cluster-hsa-mir-26a-1(2)	3269.96	-0.342523	0.244921	-1.3985	0.161962	0.759577
37	cluster-hsa-mir-23a(6)	6984.89	0.376099	0.269693	1.39455	0.163152	0.759577
38	cluster-hsa-mir-3940(1)	4.43471	-1.5931	1.15478	-1.37956	0.167721	0.759577
39	cluster-hsa-mir-221(2)	879.496	0.787173	0.57731	1.36352	0.172719	0.759577
40	cluster-hsa-mir-151(1)	654.95	0.660567	0.485716	1.35999	0.173834	0.759577
41	cluster-hsa-mir-103-1(2)	2354.29	0.273075	0.203548	1.34158	0.179734	0.759577
42	cluster-hsa-mir-1249(1)	1.13717	-1.56093	1.16486	-1.34002	0.180239	0.759577
43	cluster-hsa-mir-1180(1)	0.733626	1.54136	1.16507	1.32297	0.185844	0.764986
44	cluster-hsa-mir-324(1)	62.2059	0.91105	0.697581	1.30601	0.191548	0.770546
45	cluster-hsa-mir-181a-1(4)	662.873	0.660145	0.524488	1.25865	0.208158	0.791981
46	cluster-hsa-mir-330(1)	8.725	0.857604	0.692326	1.23873	0.215446	0.791981
47	cluster-hsa-mir-625(1)	0.462876	1.3682	1.10807	1.23477	0.216917	0.791981
48	cluster-hsa-mir-141(2)	2934.39	-0.468672	0.380207	-1.23268	0.217697	0.791981
49	cluster-hsa-mir-574(1)	100.788	0.896886	0.730892	1.22711	0.219781	0.791981
50	cluster-hsa-mir-342(1)	101.433	-0.615839	0.510118	-1.20725	0.227336	0.791981
51	cluster-hsa-mir-191(2)	1483.87	0.420262	0.348761	1.20501	0.228198	0.791981
52	cluster-hsa-mir-199a-1(3)	321.499	0.890381	0.762242	1.16811	0.242763	0.826327
53	cluster-hsa-mir-196a-1(3)	23.4332	1.14475	0.999972	1.14478	0.252301	0.84259
54	cluster-hsa-mir-21(1)	4802.75	0.343425	0.317728	1.08088	0.279752	0.88293
55	cluster-hsa-mir-10b(1)	358.53	0.673976	0.626892	1.07511	0.282327	0.88293
56	cluster-hsa-mir-1306(1)	1.8026	1.17385	1.10731	1.06009	0.289102	0.88293
57	cluster-hsa-mir-375(1)	19254.6	-0.490939	0.467191	-1.05083	0.293335	0.88293
58	cluster-hsa-mir-211(1)	0.163028	1.202	1.16511	1.03166	0.30223	0.88293
59	cluster-hsa-mir-483(1)	14.9562	0.834859	0.812455	1.02758	0.304149	0.88293
60	cluster-hsa-mir-584(1)	7.00448	-1.18431	1.16152	-1.01961	0.307912	0.88293
61	cluster-hsa-mir-190a(1)	0.260323	1.10179	1.10429	0.997731	0.31841	0.88293
62	cluster-hsa-mir-135a-1(3)	1383.21	0.292034	0.293266	0.995798	0.319348	0.88293
63	cluster-hsa-mir-338(1)	25.0581	0.905753	0.929189	0.974778	0.32967	0.88293
64	cluster-hsa-mir-130a(1)	110.977	0.690489	0.711325	0.970707	0.331694	0.88293
65	cluster-hsa-mir-99b(3)	2381.59	-0.295291	0.311049	-0.949338	0.342449	0.88293
66	cluster-hsa-mir-216a(3)	0.881805	-1.08867	1.14862	-0.947806	0.343228	0.88293
67	cluster-hsa-mir-184(1)	202.72	-0.473157	0.502996	-0.940679	0.34687	0.88293
68	cluster-hsa-mir-652(1)	368.781	0.63504	0.67799	0.936651	0.348938	0.88293
69	cluster-hsa-mir-643(1)	0.133164	-1.01842	1.09589	-0.929309	0.352729	0.88293
70	cluster-hsa-mir-877(1)	0.34505	1.01428	1.10717	0.916097	0.359616	0.88293
71	cluster-hsa-mir-22(1)	1818.59	-0.271017	0.299897	-0.903703	0.366153	0.88293
72	cluster-hsa-mir-506(11)	1.20886	1.01004	1.12243	0.899868	0.368191	0.88293
73	cluster-hsa-mir-224(2)	1.60927	-0.980153	1.09101	-0.898388	0.368978	0.88293
74	cluster-hsa-mir-498(46)	5.22394	1.0432	1.16187	0.897861	0.36926	0.88293
75	cluster-hsa-mir-95(1)	0.240425	0.98114	1.10392	0.888777	0.374123	0.88293
76	cluster-hsa-mir-3175(1)	0.153596	-0.950748	1.09783	-0.866024	0.386477	0.884339
77	cluster-hsa-mir-197(1)	78.0583	-0.773119	0.911886	-0.847824	0.396536	0.884339
78	cluster-hsa-mir-155(1)	0.892168	0.901411	1.07106	0.84161	0.400007	0.884339
79	cluster-hsa-mir-185(1)	170.619	0.570232	0.682204	0.835867	0.40323	0.884339
80	cluster-hsa-mir-873(2)	0.122528	-0.916484	1.09673	-0.835651	0.403351	0.884339
81	cluster-hsa-mir-122(1)	1097.35	0.513671	0.616459	0.833261	0.404698	0.884339
82	cluster-hsa-mir-199b(1)	97.6698	0.599949	0.74126	0.809364	0.418306	0.896861
83	cluster-hsa-mir-505(1)	0.316955	0.890671	1.10735	0.804328	0.421207	0.896861
84	cluster-hsa-mir-424(2)	232.278	-0.570966	0.718339	-0.794842	0.426706	0.896861
85	cluster-hsa-mir-203(1)	65.8557	0.622773	0.79032	0.788001	0.430696	0.896861
86	cluster-hsa-mir-676(1)	0.105958	-0.847463	1.09642	-0.772938	0.439559	0.898337
87	cluster-hsa-mir-17(12)	6255.84	0.329803	0.429106	0.768581	0.442142	0.898337
88	cluster-hsa-mir-140(1)	577.771	0.46696	0.613577	0.761044	0.446631	0.898337
89	cluster-hsa-mir-32(1)	60.7698	-0.640568	0.857888	-0.74668	0.455257	0.905398
90	cluster-hsa-mir-588(1)	0.0623228	-0.778886	1.09218	-0.713145	0.475756	0.924335
91	cluster-hsa-mir-1294(1)	0.0535761	-0.75826	1.09196	-0.694402	0.48743	0.924335
92	cluster-hsa-mir-551b(1)	0.131204	0.750113	1.09903	0.682524	0.494908	0.924335
93	cluster-hsa-mir-150(1)	289.969	0.493893	0.735461	0.671541	0.501876	0.924335
94	cluster-hsa-mir-3619(1)	0.0858929	-0.730914	1.0932	-0.668598	0.503752	0.924335
95	cluster-hsa-mir-30a(4)	2064.51	0.175166	0.263157	0.665633	0.505646	0.924335
96	cluster-hsa-mir-937(1)	0.0674657	-0.724228	1.09313	-0.66253	0.507632	0.924335
97	cluster-hsa-mir-3677(1)	0.112791	-0.715149	1.09667	-0.652108	0.514331	0.924335
98	cluster-hsa-mir-202(1)	0.0868715	-0.711112	1.09346	-0.650334	0.515477	0.924335
99	cluster-hsa-mir-345(1)	45.9709	0.506567	0.781769	0.647975	0.517001	0.924335
100	cluster-hsa-mir-361(1)	99.7265	0.321004	0.521105	0.616007	0.53789	0.94191
101	other_miRNA	0.894234	0.466708	0.762753	0.611873	0.540622	0.94191
102	cluster-hsa-mir-218-1(3)	75.3942	0.576956	0.959207	0.601493	0.547512	0.94191
103	cluster-hsa-mir-937(2)	0.088729	0.636406	1.09754	0.579849	0.562016	0.94191
104	cluster-hsa-mir-449a(3)	0.226225	0.636402	1.10423	0.576332	0.564391	0.94191
105	cluster-hsa-mir-328(1)	138.444	0.404683	0.702351	0.576183	0.564491	0.94191
106	cluster-hsa-mir-301a(2)	72.6839	-0.445811	0.796484	-0.559723	0.575668	0.94191
107	cluster-hsa-mir-2355(1)	0.046361	-0.587682	1.09258	-0.537885	0.590656	0.94191
108	cluster-hsa-mir-770(1)	5.55082	-0.548608	1.03159	-0.53181	0.594858	0.94191
109	cluster-hsa-mir-486(1)	9596.9	0.323004	0.616954	0.523546	0.600594	0.94191
110	cluster-hsa-mir-1224(1)	9.82777	0.439974	0.843956	0.521323	0.602141	0.94191
111	cluster-hsa-mir-582(1)	1.08733	-0.604881	1.16495	-0.519233	0.603598	0.94191
112	cluster-hsa-mir-484(1)	885.83	-0.313904	0.607704	-0.516541	0.605477	0.94191
113	cluster-hsa-mir-188(8)	136.868	-0.289442	0.561483	-0.515496	0.606206	0.94191
114	cluster-hsa-mir-129-1(2)	519.494	0.282384	0.553744	0.509955	0.610083	0.94191
115	cluster-hsa-mir-107(1)	329.275	0.226822	0.447155	0.507255	0.611976	0.94191
116	cluster-hsa-mir-346(1)	0.0411864	-0.541931	1.09214	-0.496209	0.619747	0.945649
117	cluster-hsa-mir-802(1)	1.02936	-0.524031	1.13991	-0.459714	0.645721	0.967101
118	cluster-hsa-mir-132(2)	313.136	0.280751	0.617057	0.454983	0.649121	0.967101
119	cluster-hsa-mir-490(1)	1.00484	-0.484992	1.11122	-0.436452	0.662509	0.967101
120	cluster-hsa-mir-4758(1)	0.191969	-0.466025	1.10178	-0.422973	0.672315	0.967101
121	cluster-hsa-mir-320(1)	706.11	0.214507	0.520316	0.412262	0.680147	0.967101
122	cluster-hsa-mir-3158(1)	0.0296384	-0.441708	1.09137	-0.404729	0.685677	0.967101
123	cluster-hsa-mir-98(13)	19230.6	-0.076203	0.188967	-0.403261	0.686756	0.967101
124	cluster-hsa-mir-1301(1)	0.884481	-0.455283	1.165	-0.390802	0.695943	0.967101
125	cluster-hsa-mir-590(1)	0.11957	-0.422643	1.09714	-0.385221	0.700074	0.967101
126	cluster-hsa-mir-766(1)	2.67417	-0.438475	1.14502	-0.382942	0.701763	0.967101
127	cluster-hsa-mir-139(1)	46.1316	0.336404	0.895013	0.375865	0.707018	0.967101
128	cluster-hsa-mir-670(1)	0.159681	0.407712	1.10256	0.369785	0.711542	0.967101
129	cluster-hsa-mir-26b(1)	898.891	0.107605	0.297881	0.361234	0.717925	0.967101
130	cluster-hsa-mir-205(1)	58.231	0.342906	0.954076	0.359411	0.719288	0.967101
131	cluster-hsa-mir-137(1)	5.53787	-0.375774	1.05228	-0.357106	0.721013	0.967101
132	cluster-hsa-mir-616(1)	0.0475233	0.390649	1.09481	0.356818	0.721228	0.967101
133	cluster-hsa-mir-130b(2)	49.5974	0.242075	0.700108	0.345768	0.729517	0.967134
134	cluster-hsa-mir-455(1)	64.7619	-0.275882	0.808874	-0.341069	0.733051	0.967134
135	cluster-hsa-mir-769(1)	0.128983	0.345404	1.10069	0.313808	0.753667	0.967134
136	cluster-hsa-mir-192(4)	312.72	-0.14784	0.486213	-0.304063	0.76108	0.967134
137	cluster-hsa-mir-144(2)	12971.9	0.165939	0.550768	0.301287	0.763196	0.967134
138	cluster-hsa-mir-30b(2)	1839.31	0.0691065	0.229525	0.301084	0.76335	0.967134
139	cluster-hsa-mir-335(1)	71.6672	0.19758	0.715569	0.276115	0.782459	0.967134
140	cluster-hsa-mir-138-1(2)	125.026	-0.243856	0.912285	-0.267302	0.789236	0.967134
141	cluster-hsa-mir-618(1)	0.00293607	-0.281315	1.08745	-0.258692	0.795873	0.967134
142	cluster-hsa-mir-627(1)	0.00293607	-0.281315	1.08745	-0.258692	0.795873	0.967134
143	cluster-hsa-mir-3161(1)	0.00293607	-0.281315	1.08745	-0.258692	0.795873	0.967134
144	cluster-hsa-mir-576(1)	0.00293607	-0.281315	1.08745	-0.258692	0.795873	0.967134
145	cluster-hsa-mir-101-1(2)	451.55	0.157067	0.613758	0.255911	0.79802	0.967134
146	cluster-hsa-mir-200a(3)	925.172	-0.119937	0.476234	-0.251845	0.801161	0.967134
147	cluster-hsa-mir-133b(2)	38.9297	0.239117	0.973616	0.245597	0.805994	0.967134
148	cluster-hsa-mir-641(1)	0.0345627	0.264732	1.09334	0.242133	0.808677	0.967134
149	cluster-hsa-mir-499(1)	0.515448	-0.269984	1.16129	-0.232486	0.816161	0.969533
150	cluster-hsa-mir-4688(1)	0.0604909	-0.241608	1.09502	-0.220642	0.825371	0.971226
151	cluster-hsa-mir-204(1)	24.7887	-0.150995	0.720468	-0.209578	0.833997	0.971226
152	cluster-hsa-mir-708(1)	3.55974	-0.19807	0.959896	-0.206345	0.836522	0.971226
153	cluster-hsa-mir-31(1)	5.48086	-0.201106	1.05842	-0.190005	0.849305	0.971226
154	cluster-hsa-mir-196b(1)	19.4566	-0.200107	1.08871	-0.183802	0.854169	0.971226
155	cluster-hsa-mir-134(43)	2037.12	-0.0434956	0.243729	-0.178459	0.858363	0.971226
156	cluster-hsa-mir-1908(1)	0.00587214	-0.189474	1.08829	-0.174103	0.861785	0.971226
157	cluster-hsa-mir-143(2)	231.831	-0.0961108	0.585618	-0.164119	0.869638	0.971226
158	cluster-hsa-mir-325(2)	21.2587	-0.12241	0.845419	-0.144792	0.884875	0.971226
159	cluster-hsa-mir-3064(1)	0.127181	-0.1532	1.1	-0.139273	0.889235	0.971226
160	cluster-hsa-mir-339(1)	44.413	0.0977518	0.729938	0.133918	0.893467	0.971226
161	cluster-hsa-mir-181c(2)	34.1861	-0.0999371	0.786778	-0.127021	0.898924	0.971226
162	cluster-hsa-mir-450a-1(4)	0.493798	-0.137827	1.11179	-0.123969	0.90134	0.971226
163	cluster-hsa-mir-628(1)	0.00839112	-0.134197	1.08885	-0.123247	0.901911	0.971226
164	cluster-hsa-mir-378(1)	474.188	0.0757918	0.635679	0.11923	0.905093	0.971226
165	cluster-hsa-mir-744(1)	266.782	0.0610312	0.513439	0.118867	0.90538	0.971226
166	cluster-hsa-mir-383(1)	20.1147	0.0697375	0.754452	0.0924346	0.926353	0.979406
167	cluster-hsa-mir-4749(1)	0.052202	0.0790119	1.09109	0.0724157	0.942271	0.979406
168	cluster-hsa-mir-874(1)	4.26151	0.0747868	1.11218	0.0672432	0.946388	0.979406
169	cluster-hsa-mir-128-1(2)	150.34	0.0445836	0.6845	0.0651331	0.948068	0.979406
170	cluster-hsa-mir-187(1)	2.13699	0.0637662	0.99946	0.0638007	0.949129	0.979406
171	cluster-hsa-mir-1250(1)	0.0224868	0.0641883	1.09144	0.0588107	0.953103	0.979406
172	cluster-hsa-mir-34a(1)	133.33	0.0496052	0.871448	0.0569227	0.954607	0.979406
173	cluster-hsa-mir-1287(1)	0.0469751	-0.0583831	1.0897	-0.053577	0.957272	0.979406
174	cluster-hsa-mir-1228(1)	0.0166377	0.0447149	1.09076	0.0409941	0.967301	0.980934
175	cluster-hsa-mir-127(8)	1559.84	0.0146123	0.38661	0.0377961	0.96985	0.980934
176	cluster-hsa-let-7i(1)	1651.46	-0.0118905	0.399117	-0.0297921	0.976233	0.98178
177	cluster-hsa-mir-135b(1)	0.0251913	-0.0151672	1.09179	-0.0138921	0.988916	0.988916
178	cluster-hsa-mir-624(1)	0	0	0	0	1	NA
179	cluster-hsa-mir-4685(1)	0	0	0	0	1	NA
180	cluster-hsa-mir-636(1)	75.6373	-0.799115	1.0093	-0.791756	NA	NA
181	cluster-hsa-mir-888(6)	21.8509	-0.349198	0.950951	-0.36721	NA	NA
182	cluster-hsa-mir-1307(1)	59.3927	2.40493	0.952206	2.52564	NA	NA
183	cluster-hsa-mir-598(1)	14.3799	-0.319994	0.875489	-0.365503	NA	NA
184	cluster-hsa-mir-219-1(2)	7.53238	-1.11371	1.01013	-1.10254	NA	NA
185	cluster-hsa-mir-149(1)	6.02278	-0.644507	0.972106	-0.663	NA	NA
186	cluster-hsa-mir-760(1)	5.49426	0.466485	1.0613	0.439542	NA	NA
187	cluster-hsa-mir-671(1)	7.29624	-0.382249	1.02093	-0.374413	NA	NA
188	cluster-hsa-mir-488(1)	2.64254	1.6694	1.1603	1.43877	NA	NA
189	cluster-hsa-mir-448(5)	6.38305	0.702349	1.16003	0.605456	NA	NA
190	cluster-hsa-mir-33b(1)	2.91075	0.5584	1.15814	0.482153	NA	NA
191	cluster-hsa-mir-3613(1)	1.22665	0.682885	1.12773	0.60554	NA	NA
192	cluster-hsa-mir-550-1(3)	0.327565	-0.203136	1.10499	-0.183834	NA	NA
193	cluster-hsa-mir-3187(1)	0.175281	-0.0853598	1.10151	-0.0774936	NA	NA
194	cluster-hsa-mir-3074(1)	0.210383	0.63265	1.10325	0.573441	NA	NA
195	cluster-hsa-mir-1296(1)	0.0507197	-0.223034	1.09203	-0.204238	NA	NA
